# Supplementary material for: Haptic Technology: Exploring Its Underexplored Clinical Applications—A Systematic Review
Source: Biomedicines. 2024 Dec 10;12(12):2802. doi: 10.3390/biomedicines12122802 (PMC11673350; doi:10.3390/biomedicines12122802)
Supplement: Supplementary file 1 [file biomedicines-12-02802-s001.zip]

Archive with 1 entries (1 files):
- biomedicines-3341194-supplementary.pdf
